# Supplementary material for: Ca2+-pumping by PMCA-neuroplastin complexes operates in the kiloHertz-range
Source: Nat Commun. 2025 Aug 20;16:7550. doi: 10.1038/s41467-025-62735-5 (PMC12368035; doi:10.1038/s41467-025-62735-5)
Supplement: Supplementary file 4 — Source data [file 41467_2025_62735_MOESM4_ESM.xlsx]

## Sheet: Figure 1g
PMCA2_NPTN				10 EGTA
	decay time constant (ms)				decay time constant (ms)
1 pulse	17.8			1 pulse	11.1
	6.9				7.4
	8.9				8.9
	13.2				8.5
	16.8				7.7
	13.9				9.9
	10.1				8.9
	14.3				4.8
	17.3				8.3
	13.2
2 pulses	19.3			2 pulses	14.1
	9.5				12.2
	9.9				10.8
	14.2				8.8
	15.2				10.4
	11.5				9.6
	19.9				5.9
	24.3				10.2
	16.1
5 pulses	12.9			5 pulses	14.2
	14.6				15.1
	21.3				11.7
	18.1				12.8
	17.2				14.8
	27.1				11.9
	19.8				6.8
					12.1

## Sheet: Figure 2a
PMCA density (particle/µm2), cerebellum					density (particle/µm2), CHO cells
dendrite	260				PMCA2	40.996
	292.9					38.176
	263.8					91.166
	201.8					76.461
	203.6					51.692
	239.3					42.248
	242.7					51.425
	240.9					73.382
	217.1					69.02
	237.4					30.491
	283.7
	326
	263				Cav2.2	71.508
	227.3					58.006
	223					48.269
	262.9					44.751
	221.8					37.547
	260.7					42.567
	321.4					71.647
						52.384
						38.347
varicosity	31
	40
	37				PMCA, endo	5.501
	31					2.766
	45					3.04
	30.2					3.795
	75					2.165
	39.4					2.575
	67					2.073
	50.6
	39
	50.3
	29
	62.6
	41.2
	56.8
	43.9
	28.3
	72.3
	67.2
	25
	40.5
	39.9
	27

## Sheet: Figure 2b
Protein amount (a.u.)
		Brain 1	Brain 2
PMCA1		1935257	1835334
PMCA2		3463163	3572210
PMCA3		1330695	1253616
PMCA4		807098	815996
NCX1		278663	301995
NCX2		953107	934280
SERCA2		2106116	2063363
SERCA3		45950	42455

## Sheet: Figure 4b
density (particle/µm2), CHO cells
PMCA2	40.996
	38.176
	91.166
	76.461
	51.692
	42.248
	51.425
	73.382
	69.02
	30.491
NCX2	19.808
	16.141
	16.407
	15.604
	21.148
	29.675
	50.851
	23.522
	16.443
	15.776
	18.264
	20.842

## Sheet: Figure 4d
NCX2
	decay time constant (ms)
1 pulse	25.7
	21.7
	41
	13.5
	34
	17.8
	28.8
	19.8
	27
	41.4
	20.7
	29.4
	21.1
	20.2
	52.2
	24
	20.3
	16.2
	21.2
2 pulses	30.6
	41.3
	24.6
	52
	46.4
	29.7
	29.7
	20
	27.5
	65.4
	34.6
	28.2
	24.2
	25.4
5 pulses	44.1
	67.4
	39.4
	71.1
	71.8
	40.6
	38.9
	28.9
	42.6
	66.7
	63.6
	37.5
	29.5
	33.3

## Sheet: Suppl. Figure 3
10 EGTA
	decay time constant (ms)
1 pulse	11.1
	7.4
	8.9
	8.5
	7.7
	9.9
	8.9
	4.8
	8.3
2 pulses	14.1
	12.2
	10.8
	8.8
	10.4
	9.6
	5.9
	10.2
5 pulses	14.2
	15.1
	11.7
	12.8
	14.8
	11.9
	6.8
	12.1
